# Supplementary material for: Association Between Dairy Production System and Milk Functionality Based on Analysis of miRNAs in Exosomes from Milk
Source: Animals (Basel). 2024 Oct 14;14(20):2960. doi: 10.3390/ani14202960 (PMC11503750; doi:10.3390/ani14202960)
Supplement: Supplementary file 1 [file animals-14-02960-s001.zip]

Archive with 1 entries (1 files):
- supp video S1.avi
